# Supplementary material for: Optimal method for reliable lateral spread response monitoring during microvascular decompression surgery for hemifacial spasm
Source: Sci Rep. 2023 Dec 7;13:21672. doi: 10.1038/s41598-023-49008-1 (PMC10709590; doi:10.1038/s41598-023-49008-1)
Supplement: Supplementary file 1 — Supplementary Information 1. [file 41598_2023_49008_MOESM1_ESM.xlsx]

## Sheet: Raw data
No	SEX F=1,M=0	Age	Side Lt.=0 Rt.=1	Grade	Day of OP	Day of admission	Day of discharge	Previous treatment	pre-BTX	Dur(mo)	HTN	DM	Comorbidities HTN/DM	immediate response	Spasm immediate (~3d)	residual spasm at 1m	Spasm delayed (~1m)	residual spasm over 1m	Spasm late (~1y)	transient palsy	grede	facial palsy postop	H/L preop	AB gap	hl	H/L postop	complication	LSR-	decom-lateral	decom-BAEP	Offender	offender		type	type		op_indent	op_discolor	op_comp	op_mas open	op_oc pres	op_cbll	op_csf dr	op_v-m	op_기타	360 degree inspection0	dif_gr	mob_gr	anchoring
LSR1	1	65	0	2	2021-04-16	2021-04-14	2021-04-21		0	60	0	0	NN	0	#1,2,3 0	0	#4,5 0, #25	0	#5m 0	0		N	N		0	N	N	1	IIa decompression immediate disappear	-	0	AICA		3	medial type	3	3+	+	+	-	G2	sunken down	A	-	stem side of REZ	(+) whole seg (+) facial nerve manupulation (+)	3	1	-
LSR2	0	40	0	3	2021-04-16	2021-04-14	2021-04-21		0	120	0	0	NN	1	#1,2 0, #3 70%	0	#4,5+, #20 0	0	#4.5m 0	0		N	N		0	N	N	1	IIa decompression immediate disappear	-	1	PICA		2	loop type	3	3+	+	+	-	G2	sunken down	A	-	stem side of REZ	(+) whole seg (+) facial nerve manupulation (-)	3	2	-
LSR3	1	65	0	3	2021-04-23	2021-04-21	2021-04-28		0	24	0	0	NN	0	#1,2,3 0		#4,5+	0	#3.5m 0, #6m25 0	1	4	IV->lll->POD3m recovered	High freq		0	NC	N	1	IIa decompression immediate disappear	-	0	AICA in front of VA		4	tandem type	3	3+	+	+	-	G2	sunken down	A	-	stem side of REZ	(+) whole seg (+) facial nerve manupulation (-)	2	2	-
LSR4	1	58	0	2	2021-04-23	2021-04-21	2021-04-28		0	12	0	0	NN	0	#1,2,3 0	0	#4,5 0, #27 0	0	#4m4 0	0		#3 lll	N		0	N	N	1	IIa decompression immediate disappear	-	0	AICA		6	encircling type	2	2+	+	+	-	G2	sunken down	C	-	stem side of REZ	(+) whole seg (+) facial nerve manupulation (-)	2	2	-
LSR5	1	69	1	3	2021-05-07	2021-05-05	2021-05-14	BTX	1	108	0	0	NN	1	#2 0, #3+		#4,5+, #6 50-60%	1	#1m8 , #4m21 30%	0		N	N		0	N	N	1	IIa decompression immediate disappear	-	3	AICA		1	perforating type	2	2+	+	+	-	G2	sunken down	A	-	stem side of REZ	(+) whole seg (+) facial nerve manupulation (+)	2	2	-
LSR6	1	57	1	3	2021-05-07	2021-05-05	2021-05-12	BTX	1	120	0	0	NN	0	#1,2,3 0		#4,5 0	1	#1m3 0, #5m 20%, #6m 50%	0		N	N		0	N	N	1	IIa decompression immediate disappear	-	0	AICA		3	medial type	1	1+	-	+	-	G2	sunken down	B	-	stem side of REZ	(+) whole seg (+) facial nerve manupulation (+)	3	1	-
LSR7	0	52	1	3	2021-05-12	2021-05-10	2021-05-17		0	60	0	0	NN	0	#1,2 0,#3		#4	0	#1m5 0, #3m27 0, #7m24 0	0		N	N		0	N	N	1	IIa decompression immediate disappear	-	1	PICA, medial vein		2	loop type	2	2+	+	+	-	G2	sunken down	A	-	stem side of REZ	(+) whole seg (+) facial nerve manupulation (+)	1	3	-
LSR8	1	61	1	3	2021-05-14	2021-05-12	2021-05-19	Medication	0	24	0	0	NN	1	#2+, #3		#4 , #5 +	1	#3m5 , #6.5m	0		N	N		0	N	N	1	-	-	1	PICA		1	perforator type	2	2+	+	+	-	G2	sunken down	A	-	stem side of REZ	(+) whole seg (+) facial nerve manupulation (-)	3	2	-
LSR9	1	55	1	2	2021-05-14	2021-05-12	2021-05-19	Medication, BTX	1	36	0	0	NN	0	#2,3 0	0	#4,5 0, #24 0	0	#4m28 0	0		N	N		0	N	N	1	Ia decompression immediate disappear	-	0	AICA		3	medial type	2	2+	+	+	(+), bone waxed	G2	sunken down	B	-	stem side of REZ	(+) whole seg (+) facial nerve manupulation (-)	1	3	-
LSR10	1	62	1	2	2021-05-21	2021-05-19	2021-05-26		0	240	0	1	NY	0	#1,2,3 0		#4,5 0	0	#1m8, #4m7, #7m2	0		ll	N		0	N	N	1	IIa decompression immediate disappear	-	0	AICA		1	perforator type	2	2+	+	+	-	G2	sunken down	B	-	stem side of REZ	(+) whole seg (+) facial nerve manupulation (+)	2	2	-
LSR11	1	53	1	2	2021-05-21	2021-05-19	2021-05-26	BTX	1	60	0	0	NN	1	#1,2,3 +		#4+	0	#1m8	0		N	N		0	N	N	1	IIa decompression immediate disappear	-	1	PICA		2	loop type			+	+	-	G2	sunken down	C	-	stem side of REZ	(+) whole seg (+) facial nerve manupulation (+)	2	3	-
LSR12	1	35	0	3	2021-05-26	2021-05-24	2021-05-31		0	96	0	0	NN					0	#1m5 better, #5m	0		N	N		0	N	N	1	IIa decompression immediate disappear	-	0	AICA behind AICA		1	perforator type		D+	+	+	(+), bone waxed	G2	sunken down	C	-	stem side of REZ	(+) whole seg (+) facial nerve manupulation (-)	3	1	-
LSR13	1	79	0	4	2021-05-28	2021-05-26	2021-06-02		0	48	0	0	NN			0	#1m11 10%	0	#5m14 0	0		N	N		0	N	N	1	-	-	3	VA behind PICA		4	tandem type	3	3+	+	+	-	G2	sunken down	A	-	stem side of REZ	(+) whole seg (+) facial nerve manupulation (-)	2	2	-
LSR14	1	66	1	4	2021-06-02	2021-05-31	2021-06-07		0	48	1	0	YN	0	#3 0		#4,5 0	0	#1m12 0, #7m18 0	0		N	N		0	N	N	1	IIa (medial AICA decompression disappeared)	-	0	AICA (medial portion)				2	2?		+	-	G2	sunken down	B	-	Root exit point	(+) whole seg (+) facial nerve manupulation (+)	2	1	-
LSR15	1	36	0	3	2021-06-04	2021-06-02	2021-06-09		0	36	0	0	NN	0	#1,2,3 0		#4,5 0	0	#1m4 0, #6m24	0		N	N		0	N	N	1	IIa decompression immediate disappear	-	1	PICA		1	perforator type	1	1?	+	+	+	G2	sunken down	B	-	stem side of REZ	(-) whole seg (+) facial nerve manupulation (-)	3	2	-
LSR16	1	63	0	3	2021-06-04	2021-06-01	2021-06-09		0	24	1	1	YY	0	#1 5%, #2,3 0		#4,5 0	0	#1m4, #6m16 0	1	2	#2 ll, #1m4 improved	N		0	N	N	2	no change after decompression	-	3	PICA (lateral portion), AICA (medial portion)		5	sandwich type	2	2+	+	+	+	G2	sunken down	B	-	stem side of REZ	(+) whole seg (+) facial nerve manupulation (+)	2	1	-
LSR17	1	63	1	3	2021-06-11	2021-06-08	2021-06-16	BTX	1	36	1	0	YN	0	#1,2,3 0		#4,5 0	0	#1m9 0, #5m5 0	0		N	N		0	N	N	1	IIa decompression disappeared	-	3	PICA in front of VA		4	tandem type		D+	+	+	-	G2	sunken down	B	-	stem side of REZ	(+) whole seg (+) facial nerve manupulation (-)	2	3	-
LSR18	1	69	0	2	2021-06-11	2021-06-09	2021-06-16	Medication	0	38	0	0	NN	0	#2,3 0		#4+, #5 20%	0	#1m9 0, #5m5	0		#3 ll	N		0	N	N	1	IIa decompression immediate disappear	-	3	AICA in front of VA		4	tandem type		D+	+	+	+	G2	sunken down	B	-	stem side of REZ	(+) whole seg (+) facial nerve manupulation (+)	3	3	-
LSR19	0	56	0	3	2021-06-11	2021-06-09	2021-06-16		0	36	1	0	YN	1	#3+		#4,5 +	0	#1m9 0(delayed response POD5), #5m5 0	0		N	N		0	N	N	0	Ia (immediate after dura open)	-	3	PICA in front of VA		4	tandem type	3	3+	+	+	-	G2	sunken down	B	-	stem side of REZ	(+) whole seg (+) facial nerve manupulation (+)	3	1	-
LSR20	1	64	1	3	2021-06-18	2021-06-16	2021-06-23	Medication	0	48	1	1	YY	0	#0,1,2,3 0		#4,5 0	0	#1m9 0, #5m7 0	0		N	N		0	N	N	1	IIa decompression disappeared	-	1	PICA		1	perforator type	3	3+	+	+	-	G2	sunken down	B	-	free	(+) whole seg (+) facial nerve manupulation (-)	2	2	-
LSR21	0	54	1	2	2021-06-18	2021-06-16	2021-06-23		0	36	1	0	YN	0	#1,2,3 0		#4,5 0	0	#1m11 0, #3m25	0		N	N		0	N	#1m11 hypoglossal nerve & facial nerve function 감소, #3m25 improving	1	IIa decompression immediate disappear	-	1	PICA (probable lateral portion)		5	sandwich type			G1+?	+	-	G2	sunken down	C	-	stem side of REZ	(+) whole seg (+) facial nerve manupulation (+)	1	3	-
LSR22	1	44	1	2	2021-06-18	2021-06-16	2021-06-23	Herbal Medication, Mg	0	48	0	0	NN	0	#0,1,2,3 0		#4,5 0	0	#1m24 0, #2m 0, #5m21	2	4	#14 llll, #1m4 ll	N		0	N	N	1	IIa decompression disappeared	-	0	AICA		1	perforator type	3	3+	+	+	-	G2	sunken down	B	-	stem side of REZ	(+) whole seg (+) facial nerve manupulation (-)	2	2	-
LSR23	1	63	0	2	2021-06-23	2021-06-21	2021-06-28		0	36	0	0	NN	0	#3 0		#4,5 0	0	#1m10 10%, #5m7 0(delayed response 3M)	0		N	N		0	N	N	1	IIa decompression disappeared	-	3	AICA behind PICA		1	perforator and tandem type		+	Gd+	+	-	G2	sunken down	C	-	stem side of REZ	(+) whole seg (+) facial nerve manupulation (-)	2	2	-
LSR24	1	51	1	3	2021-06-25	2021-06-23	2021-06-30	BTX	1	84	0	0	NN	1	#0,1,2,3 +		#4,5 +	0	#1m8 10-15%, #5m5 0	0		N	N		0	N	N	1	IIa decompression disappeared	-	0	AICA		1	perforator type	2	2+	+	+	+	G2	sunken down	B	-	stem side of REZ	(+) whole seg (+) facial nerve manupulation (-)	2	2	-
LSR25	0	37	0	3	2021-06-25	2021-06-23	2021-06-30		0	60	0	0	NN	0	#0,1,2,3 0		#4,5 0	0	#1m8, #4m7 0	0		#7-8? nearly ok	N	1		AB gab	small postop. Contusion	1
LSR26	0	19	1	2	2021-06-30	2021-06-28	2021-07-05	Medication	0	12	0	0	NN	0	#1,2,3 0		#4,5 0	0	#1m5 0, #3m5	0		N	N		0	N	N	0	Ia	-	3	AICA PICA		5	sandwich type	3	3+		+	+	G2	sunken down	C	-	stem side of REZ	(+) whole seg (+) facial nerve manupulation (+)	3	1	-
LSR27	1	62	0	3	2021-07-02	2021-06-30	2021-07-07	Mg, Acupuncture	0	72	1	0	YN	0	#1,2,3 0		#4,5 0	0	#4m28	0		N	N		0	N	N	0	Ia	-	3	AICA in front of VA		4	tandem type		D+	+	+	-	G2	sunken down	A	-	stem side of REZ	(+) whole seg (+) facial nerve manupulation (-)	2	2	-
LSR28	1	60	0	3	2021-07-02	2021-06-30	2021-07-07	BTX	1	72	0	0	NN	0	#1,2,3 0		#4,5 +	1	#1m1 50%, #5m12 70-80%	0		N	N		0	N	N	1	IIa decompression disappeared	-	3	AICA behind VA		4	tandem type	3	3+		+	-	G2	sunken down	A	-	stem side of REZ	(+) whole seg (+) facial nerve manupulation (-)	2	3	-
LSR29	1	59	0	3	2021-07-02	2021-06-30	2021-07-07		0	24	1	0	YN	0	#0,1,2,3 0		#4,5 0	0	#1m8 0, #5m5 0	0		N	N		0	N	N	0	Ia	-	3	AICA PICA		5	sandwich type	3	3+		+	-	G2	sunken down	A	-	stem side of REZ	(+) whole seg (+) facial nerve manupulation (+)	3	2	-
LSR30	1	61	1	4	2021-07-07	2021-07-06	2021-07-12		0	84	1	1	YY	0	#1,2,3 0		#4,5 0	0	#1m1, #4m18	0		N	N	1		Low freq AB gab 20dB	N	1	IIa decompression disappeared	-	0	AICA, medial vein		1	perforator type	3	3+	+	+	-	G2	sunken down	B	-	stem side of REZ	(+) whole seg (+) facial nerve manupulation (+)	1	3	-
LSR31	1	60	0	2	2021-07-09	2021-07-06	2021-07-14		0	72	0	0	NN	1	#0,1,2,3 +		#4,5 +	0	#1m1 0	0		N	N		0	N	N	0	Ia	-	0	AICA		4	tandem type	3	3+	+	+	+	G2	sunken down	B	-	stem side of REZ	(+) whole seg (+) facial nerve manupulation (+)	1	3	-
LSR32	1	50	0	4	2021-07-09	2021-07-07	2021-07-14		0	120	0	0	NN	1	#0,1,2,3 +		#4,5 +	0	#1m1 0, #4m2	0		N	N		0	N	N	1	IIa decompression disappeared	-	0	AICA		0	arachnoid type	1	1-	+	+	+	G2	sunken down	B	-	stem side of REZ	(+) whole seg (+) facial nerve manupulation (-)	2	2	-
LSR33	1	41	0	3	2021-07-09	2021-07-07	2021-07-14		0	48	0	0	NN	0	#0,1,2,3 0		#4,5 0	0	#1m1 0	0		N	N		0	N	N	1	IIa decompression immediate disappear	+	3	PICA behind VA		7	branch type		D+	+	+	+	G2	sunken down	C	-	stem side of REZ	(+) whole seg (+) facial nerve manupulation (-)	2	2	-
LSR34	1	55	0	3	2021-07-21	2021-07-19	2021-07-30		0	48	0	0	NN	0	#0,1,2,3 0	0	#4-9 0, #27			0		N	N			L)immediate post op deaf	dizziness	0	Ia	+	0	AICA		1	perforator type	2	2+	+	+	-	G2	sunken down	C	-	stem side of REZ	(+) whole seg (+) facial nerve manupulation (-)	2	2	-
LSR35	1	54	1	3	2021-07-21	2021-07-20	2021-07-26	BTX, Herbal Medication	1	48	0	0	NN	0	#0,1,2,3 0		#4,5 0	0	#1m10, #5m7 0	0		N	N		0	N	N	0	Ia	-	1	PICA		2	Loop type	2	2+	+	+	-	G2	sunken down	B	-	stem side of REZ	(+) whole seg (+) facial nerve manupulation (-)	1	3	-
LSR36	1	71	0	3	2021-07-23	2021-07-21	2021-07-28		0	60	1	0	YN	1	#0 0, #1,2,3 +		#4,5 +	0	#1m8, #5m5 0	0		N	N		0	N	N	0	Ia	-	3	AICA in front of VA		4	tandem type		D+		+	-	G2	sunken down	A	+	stem side of REZ	(+) whole seg (+) facial nerve manupulation (-)	3	2	-
LSR37	1	51	0	2	2021-07-23	2021-07-21	2021-07-28	Medication	0	18	0	0	NN	0	#0,1,2,3 0		#4,5 0	0	#1m9 , #5m 0	0		N	N		0	NC	N	1	IIa (medial portion decompression disappeared됨)	-	3	AICA (medial) PICA (lateral)		5	sandwich type	2	2+		+	+	G2	sunken down	B	-	stem side of REZ	(+) whole seg (+) facial nerve manupulation (-)	3	1	-
LSR38	1	42	0	4	2021-07-22	2021-07-20	2021-07-30	Mg, Herbal Medication, Medication	0	120	0	0	NN	0	#0,1,2,3 0		#4-7 0	0	#5m7 0	1	3	#13 lll, #5m7 improving	N		0	N	N	0	Ia		0	AICA		0	arachnoid membrane type	2	2+	+	+	-	G2	sunken down	B	-	stem side of REZ	(+) whole seg (+) facial nerve manupulation (-)	1	3	-
LSR39	1	62	1	2	2021-07-30	2021-07-28	2021-08-04		0	60	1	0	YN	0	#0,1,2,3 0		#4 0,#5 50%	0	#1m1 10%,	0		N	N		0	N	N	1	IIa decompression disappeared	-	0	AICA		0	arachnoid trabeculae type	2	2+	+	+	+	G2	sunken down	B	-	stem side of REZ	(+) whole seg (+) facial nerve manupulation (+)	2	2	-
LSR40	1	57	1	2	2021-07-30	2021-07-28	2021-08-04	BTX	1	48	1	0	YN	0	#0,1,2,3 0	0	#4,5 0, #17 0	0	#5m 0	0		N	N		0	N	N	0	Ia	-	0	AICA		1	perforator type	3	3+	+	+	+	G2	sunken down	B	-	stem side of REZ	(+) whole seg (+) facial nerve manupulation (-)	1	3	-
LSR41	1	54	0	2	2021-08-04	2021-08-02	2021-08-09	BTX	1	48	0	0	NN	1	#1 0, #2 20%, #3 +		#4,5 +	0	#1m3 70->60%, #4m3 0	0		N	N		0	N	N	1	IIa decompression disappeared		3	PICA behind VA		4	tandem type		D+	+	+	+	G2	sunken down	B	-	stem side of REZ	(+) whole seg (+) facial nerve manupulation (-)	2	2	-
LSR42	1	60	1	3	2021-08-06	2021-08-04	2021-08-11		0	24	0	0	NN	1	#0 0, #1+, #2 , #3+			0	#1m22 delayed response 3w, #4m14 0	0		N	N		0	N	N	0	Ia	-	3	AICA, PICA				1	1 (possible)	-	+	+	G2	sunken down	B	-	stem side of REZ	(+) whole seg (+) facial nerve manupulation (+)	3	1	-
LSR43	1	39	1	2	2021-08-06	2021-08-04	2021-08-16	Medication	0	18	0	0	NN	0	#0,1,2,3 0		#4,5,6 0, #7+, #8 0	0	#1m17 10%, #4m14	0		N	N	1		R)Conductive hearing loss d/t CSF leakage	R)CSF leakage	0	Ia		0	AICA		1	perforator type	1	1?	-	+	+	G2	sunken down	B	-	stem side of REZ	(+) whole seg (+) facial nerve manupulation (+)	3	1	-
LSR44	1	36	1	2	2021-08-06	2021-08-04	2021-08-12	BTX	1	72	0	0	NN	1	#0,1 0, #2 +, #3 50%	1	#4+, #5,6 20-30%, #19 20-30%	0	#4m 10%	0		N	N	1		R)Conductive hearing loss d/t middle ear effusion	N	1	IIa decompression immediate disappear	-	1	PICA		2	Loop type	2	2+	+	+	+	G2	sunken down	B	-	stem side of REZ	(+) whole seg (+) facial nerve manupulation (-)	1	3	-
LSR45	0	42	1	2	2021-08-11	2021-08-09	2021-08-16		0	24	0	0	NN	0	#0,1,2,3 0		#4,5 0	0	#1m7 0, #5m3 0	1	3	#15 lll, #19 fully improved	N		0	N	N	1	IIa decompression disappeared	-	0	AICA		2	Loop type		D+	+	+	-	G2	sunken down	B	-	stem side of REZ	(+) whole seg (+) facial nerve manupulation (-)	1	3	-
LSR46	1	43	0	2	2021-08-13	2021-08-11	2021-08-17	Medication	0	24	1	0	YN	1	#1+, #2 10%, #3 5-10%		#4 5%, #5 0	0	#1m1 5%	0		N	N		0	N	N	1	IIa decompression disappeared	-	0	AICA		1	perforator type	2	2+	+	+	(+), bone waxed	G2	sunken down	B	-	stem side of REZ	(+) whole seg (+) facial nerve manupulation (+)	3	1	-
LSR47	1	67	1	3	2021-07-28	2021-07-27	2021-08-02		0	36	1	0	YN	0	#1 30%, #2 10%, #3 5%		#4 0	0	#1m3 0, #5m 0	0		N	N		0	N	N	1	IIa decompression disappeared		2	VA (only offender)		3	medial type		D+	+	+	-	G2	sunken down	A	-	stem side of REZ	(+) whole seg (+) facial nerve manupulation (-)	2	2	-
LSR48	0	50	1	4	2021-08-18	2021-08-16	2021-08-23		0	60	0	0	NN	0	#0,1,2,3 0	0	#4,5 0, #26 0	0	#4m25	0		N	N	1		Rt. H/L	N	1	-	+	0	AICA		1	perforator type			+	+	-	G2	sunken down	B	-	stem side of REZ	(+) whole seg (+) facial nerve manupulation (+)	3	1	-
LSR49	1	50	1	2	2021-08-20	2021-08-18	2021-08-25		0	18	0	0	NN	0	#0,1,2,3 0	0	#4,5 0, #19	0	#1m3 0, #5m 0	0		#9 lll	N		0	N	N	1	IIa decompression disappeared	-	0	AICA		1	perforator type			+	+	-	G2	sunken down	A	-	stem side of REZ	(-) whole seg (+) facial nerve manupulation (+)	3	1	-
LSR50	1	60	1	4	2021-08-20	2021-08-18	2021-08-25	BTX	1	84	0	0	NN	0	#0,1,2,3 0		#4,5 0	0	#5m	0		N	N	1		Rt. Low Freq AB gab 20dB	N	1	IIa decompression disappeared	-	0	AICA		0	arachnoid type		D+	+	+	-	G2	sunken down	A	-	stem side of REZ	(+) whole seg (+) facial nerve manupulation (-)	1	3	-
LSR51	0	69	0	4	2021-08-27	2021-08-25	2021-09-01		0	48	0	0	NN	0	#0,1,2,3 0		#4,5 0	0	#1m3 0	0		N	N		0	N	N	1	IIa decompression disappeared	+ latency delayed	3	AICA behind PICA		4	tension type		D+	+	+	-	G2	sunken down	A	-	stem side of REZ	(-) whole seg (+) facial nerve manupulation (-)	1	2	-
LSR52	1	58	0	4	2021-09-01	2021-08-30	2021-09-06		0	60	0	0	NN	0	#1,2,3 0		#4,5 0	0	#1m4, #5m	0		N	N		0	N	N	0	Ia	-	3	AICA in front of VA		4	tandem type		D+	+	+	+	G2	sunken down	B	+	stem side of REZ	(-) whole seg (+) facial nerve manupulation (-)	3	2	-
LSR53	1	56	0	2	2021-09-08	2021-09-06	2021-09-13	Acupuncture	0	36	0	1	NY	1	#0,1,2,3+		#4,5+	1	#1m13 worsen.80%, #4m12 70-80%	0		N	N		0	N	N	1	IIa medial portion decompression disappeared	-	0	AICA		5	sandwich type(probable medial offender)	2	2+	+	+	-	G2	sunken down	A	-	stem side of REZ	(+) whole seg (+) facial nerve manupulation (+)	3	1	-
LSR54	1	61	0	2	2021-09-10	2021-09-08	2021-09-15	Medication	0	12	0	0	NN	1	#0,1,2,3+		#4,5+	0	#1m13 0	0		#1	N		0	N	N	1	IIa decompression disappeared	-	3	AICA behind VA		4	tandem type	3	3+	+	+	+	G2	sunken down	B	-	stem side of REZ	(+) whole seg (+) facial nerve manupulation (+)	2	2	-
LSR55	1	71	0	3	2021-09-10	2021-09-08	2021-09-15	BTX	1	36	0	0	NN	0	#1,2,3 0		#4,5 0	0	#1m18 +, #3m20 0	0		N	N		0	N	N	1	IIa decompression disappeared	-	2	venous offender				1	1+	+	+	-	G2	sunken down	B	-	stem side of REZ	(+) whole seg (+) facial nerve manupulation (-)	3	1	-
LSR56	0	51	0	3	2021-09-10	2021-09-08	2021-09-15		0	24	1	0	YN	1	#2+		#5+			0		N	N		0	N	N	1	IIa decompression disappeared	-	3	AICA behind PICA		4	tandem type		D+	+	+	+	G2	sunken down	A	-	stem side of REZ	(+) whole seg (+) facial nerve manupulation (+)	2	2	-
LSR57	1	75	0	4	2021-09-15	2021-09-13	2021-09-20	BTX	1	180	0	1	NY	0	#1,2,3 0		#4,5 0	0	#1m19 0	0		N	N		0	N	N	0	Ia	+ (wave 5, 1.5mm 50% delay)	3	AICA behind VA		4	tandem type		D+	+	+	-	G2	sunken down	B	-	stem side of REZ	(+) whole seg (+) facial nerve manupulation (+)	3	1	-
LSR58	0	59	0	3	2021-09-17	2021-09-15	2021-09-20		0	24	0	1	NY	0	#1,2,3 0		#4,5 0	0	#1m17 0	0		N	N		0	N	N	1	IIa decompression disappeared	-	0	AICA		0	arachnoid trabecula type	2	2+	+	+	-	G2	sunken down	B	-	sunken down	(+) whole seg (+) facial nerve manupulation (-)	1	3	-
LSR59	1	52	1	3	2021-09-17	2021-09-15	2021-09-22		0	72	0	0	NN	0	#1,2,3 0	0	#4,5 0, #25 0	0	#3m24 0	1	3	#11 lll, #25 improved	N				N	1	IIa decompression disappeared	-	0	AICA		5	sandwich type	2	2+	+	+	-	G2	sunken down	B	-	stem side of REZ	(+) whole seg (+) facial nerve manupulation (-)	2	2	-
LSR60	1	70	1	4	2021-09-24	2021-09-22	2021-09-29		0	120	1	1	YY	1	#1 0, #2,3+		#4,5 +	1	#1m15 30%,	0		N	N		0	N	N	0	Ia	-	3	AICA(medial), PICA(lateral)		5	sandwich type	3	G3+ on AICA (medial) side	ambiguous	+	-	G2	sunken down	B	-	stem side of REZ	(+) whole seg (+) facial nerve manupulation (-)	2	3(medial), 1(lateral)	-
LSR61	1	59	0	3	2021-09-24	2021-09-22	2021-09-29		0	36	1	0	YN	0	#1,2,3 0		#4,5 0	0	#1m15 0	0		N	N		0	N	N	0	Ia	-	3	AICA in front of VA		4	tandem type	2	2+	+	+	+	G2	sunken down	B	-	stem side of REZ	(+) whole seg (+) facial nerve manupulation (-)	2	1	-
LSR62	0	46	0	2	2021-09-29	2021-09-27	2021-10-04	BTX	1	48	0	0	NN	0	#1,2,3 0		#4,5 0	0	#1m1	0		N	N		0	N	N	1	IIa decompression disappeared	Ia	1	PICA		1	perforator type	2	2+	+	+	+	G2	sunken down	A	-	stem side of REZ	(+) whole seg (+) facial nerve manupulation (+)	2	2	-
LSR63	1	66	0	3	2021-10-01	2021-09-29	2021-10-05		0	90	0	0	NN	1	#2 0, #3 80%		#4 +	0	#1m3 minimal	0		N	N		0	N	N	1	IIa decompression disappeared	-	1	PICA		2	Loop type	3	3	ambiguous	+	-	G2	sunken down	A	-	stem side of REZ	(+) whole seg (+) facial nerve manupulation (+)	2	1	-
LSR64	0	43	1	3	2021-10-06	2021-10-04	2021-10-11		0	36	0	0	NN	0	#1,2,3 0		#4,5 0	0	#1m19	1	3	#14 lll->#1m5 ll, #1m19 fully recovered	N	1		Low Freq AB gab 20dB	N	0	Ia	-	0	AICA		5	sandwich type	2	2+	ambiguous	+	-	G2	sunken down	C	-	stem side of REZ	(+) whole seg (+) facial nerve manupulation (-)	3	1	-
LSR65	0	74	0	4	2021-10-08	2021-10-05	2021-10-14		0	156	0	0	NN	0	#1,2,3 0		#4,5 0	0	#1m10	0		N	Bl, High Freq		0	NC	Lt vocal cord palsy, #1m10	0	Ia	+, la	3	AICA in front of VA		4	tandem type		D?	?	+	-	G2	sunken down	A	-	stem side of REZ	(-) whole seg (+) facial nerve manupulation (+)	3	1	-
LSR66	1	75	1	3	2021-10-08	2021-10-06	2021-10-13	Medication	0	60	1	0	YN	0	#1,2,3 0		#4,5 0	1	#1m10 30%	0		N	Bi, Moderate H/L		0	NC	N	1	IIa decompression disappeared	-	0	AICA		1	perforator type	2	2+	?	+	-	G2	sunken down	C	-	stem side of REZ	(+) whole seg (+) facial nerve manupulation (-)	2	2	-
LSR67	1	69	1	4	2021-10-08	2021-10-06	2021-10-14	BTX	1	24	1	0	YN	0	#1,2,3 0		#4,5 0	0	#1m10 0	0		N	Rt. High freq		0	NC	N	1	IIa decompression disappeared	-	0	AICA		3	medial type	2	2	+	+	-	G2	sunken down	B	-	stem side of REZ	(+) whole seg (+) facial nerve manupulation (+)	2	2	-
LSR68	1	47	1	3	2021-10-20	2021-10-18	2021-10-25		0	60	0	0	NN	0	#1,2,3 0	0	#4-5 0, #14, #30	0	#1m28	1	3	#14 lll->#30 improving, #1m28 80% 좋아짐	N	1		Rt. Low Freq AB gab	N	0	Ia	-	0	AICA		5	sandwich type	2	2	+	+	+	G2	sunken down	C	-	stem side of REZ	(+) whole seg (+) facial nerve manupulation (+)	2	2	-
LSR69	0	60	0	4	2021-10-22	2021-10-20	2021-10-27	BTX	1	156	1	1	YY	1	#1+, #2,3 30-50%		#4,5 30-50%	0	#1m15 0(delayed response 15d), #1m15 0	0		N	Bl, High Freq		0	NC	N	1	IIa decompression immediate disappear	-	3	AICA behind VA		4	tandem type	3	3+	+	+	-	G2	sunken down	A	-	stem side of REZ	(+) whole seg (+) facial nerve manupulation (+)	2	1	-
LSR70	1	66	0	4	2021-10-22	2021-10-20	2021-10-27		0	60	1	0	YN	0	#1,3 0		#4,5 0	0	#1m15	2	4	#11 VI->#1m15 lll	Bl, High Freq		0	NC	N	0	Ia	-	3	AICA behind PICA		4	tandem type	2	2+	+	+	+	G2	sunken down	B	-	stem side of REZ	(+) whole seg (+) facial nerve manupulation (-)	1	3	-
LSR71	1	62	1	4	2021-10-29	2021-10-27	2021-11-03		0	120	0	0	NN	0	#0-3 0		#4,5 0	0	#1m3 0	0		N	Bilateral mild		0	N	N	0	Ia	-	0	AICA		3	medial type	3	3	+	+	-	G2	sunken down	A	-	stem side of REZ	(+) whole seg (+) facial nerve manupulation (+)	3	1	-
LSR72	1	42	1	4	2021-10-29	2021-10-27	2021-11-08		0	60	0	0	NN	0	#0-3 0		#4-9 0	0	#1m8 0, #1m8	0		N	N		0	N	R/O T-ICH Rt Cbl -retraction injury, R/O Venous infarct	1	IIa decompression disappeared	-	2	venous offender				2	2+	+	+	+	G2	sunken down	B	-	stem side of REZ	(+) whole seg (+) facial nerve manupulation (+)	2	2	-
LSR73	1	58	1	2	2021-11-03	2021-11-01	2021-11-08		0	18	1	0	YN	0	#0-3 0		#4,5 0			1	2	ll->#	N		0	N	N	1	IIa decompression disappeared	-	0	AICA		6	encircling type	3	3+	+	+	-	G2	sunken down	B	-	cisternal segment	(+) whole seg (+) facial nerve manupulation (+)	3	1	-
LSR74	1	72	0	4	2021-11-03	2021-11-01	2021-11-08	BTX	1	96	1	0	YN	0	#0-3 0	0	#4,5 0, #30 0			0		N	N		0	N	N	1	IIa decompression disappeared	-	0	AICA		6	encircling type	3	3+	+	+	-	G2	sunken down	B	-	cisternal segment	(+) whole seg (+) facial nerve manupulation (+)	3	1	-
LSR75	0	54	1	3	2021-11-12	2021-11-10	2021-11-17		0	24	0	0	NN	1	#0 0, #1-3+	0	#4,5 0, #1m4 0			0		N	N	1		Rt. High Freq H/L	N	2	llb(rostral portion decompression disappeared)	-	0	AICA		1	perforator type			+	+	-	G2	sunken down	C	-	stem side of REZ	(+) whole seg (+) facial nerve manupulation (+)	3	1	-
LSR76	1	62	0	4	2021-11-12	2021-11-10	2021-11-17	BTX	1	72	1	0	YN	0	#0-3 0	0	#4,5 0, #28 0	0	#1m2, #2.5m	1	3	lll->#28 ll, #1m2 improved	Lt. High freq	1		LT. Low Freq AB gab 20dB	N	1	IIa	+ AE85	3	AICA(2개) behind VA		4	tandem type		D-	+	+	+	G2	sunken down	B	-	stem side of REZ	(-) whole seg (+) facial nerve manupulation (-)	3	1	-
LSR77	1	60	0	4	2021-11-12	2021-11-10	2021-11-17	BTX	1	72	0	1	NY	0	#0-3 0	0	#4,5 0, #1m4 0			0		N	Lt. High freq		0	NC	N	0	Ia	-	0	AICA		0	Arachnoid type	3	3	+	+	+	G2	sunken down	A	-	stem side of REZ	(+) whole seg (+) facial nerve manupulation (-)	1	3	-
LSR78	1	49	1	4	2021-11-17	2021-11-15	2021-11-22		0	120	0	0	NN	0	#1,2,3 0		#4,5 0			0		N	N		0	N	N	1	IIa decompression disappeared		1	PICA		2	Loop type	2	2+	+	+	-	G2	sunken down	B	-	stem side of REZ	(+) whole seg (+) facial nerve manupulation (-)	2	2	-
LSR79	0	51	1	2	2021-11-19	2021-11-17	2021-11-24		0	36	0	1	NY	0	#1 10%, #2 3%, #3 0		#4,5 0	0	#1.5m 0	0		N	Bi Low freq		0	NC	N	1	IIa decompression disappeared	-	0	AICA		5	sandwich type	3	3+	+	+	-	G2	sunken down	B	-	stem side of REZ	(+) whole seg (+) facial nerve manupulation (-)	2	2	-
LSR80	1	64	1	3	2021-11-19	2021-11-17	2021-11-24		0	60	0	0	NN	0	#1-3 0	0	#4,5 0, #13, #27 minimal spasm, #1.5m 눈윗꺼풀 약간떨리는듯	0	#1.5m	2	2	ll, #13 lll, #1.5m ll	N		0	N	N	1	IIa decompression disappeared	-	0	AICA		0	arachnoid trabeculae type	3	3+	+	+	-	G2	sunken down	B	-	stem side of REZ	(+) whole seg (+) facial nerve manupulation (-)	2	2	-
LSR81	1	55	1	3	2021-11-19	2021-11-17	2021-11-24		0	72	0	0	NN	0	#0-3 0		#4,5 0	0	#1.5m	0		N	N		0	N	N	0	Ia		0	AICA		0	arachnoid trabeculae type	3	3+	+	+	-	G2	sunken down	B	-	stem side of REZ	(+) whole seg (+) facial nerve manupulation (-)	1	3	-
LSR82	1	62	1	3	2021-11-24	2021-11-22	2021-11-29	Acupuncture	0	36	0	0	NN	0	#1,2,3 0	0	#4,5 0, #22			1	2	ll->#22 improved	N		0	N	N	0	la	-	2	venous offender (possible)				3	3+	+	+	+	G2	sunken down	B	-	stem side of REZ	(+) whole seg (+) facial nerve manupulation (-)	3	1	-
LSR83	1	64	1	4	2021-11-24	2021-11-22	2021-11-29		0	12	1	0	YN	0	#1,2,3 0	0	#4,5 0, #12, #27, #1m8			2	4	#12 IV->#27 ll	N		0	N	N	1	0	-	0	AICA		1	perforator type		D+	+	+	-	G2	sunken down	B	-	stem side of REZ	(+) whole seg (+) facial nerve manupulation (-)	3	1	-
LSR84	0	45	1	3	2021-11-26	2021-11-24	2021-12-01		0	24	0	0	NN	0	#1,2,3 0	0	#4,5 0, #26			0		N	Bl, High Freq	1		R)conductive HL, #25 improved	Subentorial area-bridging vein bleeding	1	IIa decompression disappeared	Iia	0	AICA		3	medial type	3	3	+	+	+	G2	sunken down	C	-	cisternal segment	(+) whole seg (+) facial nerve manupulation (-)	3	1	-
LSR85	1	75	0	4	2021-11-26	2021-11-24	2021-12-01	Mg, Herbal Medication, Medication	0	48	0	0	NN	0	#1,2,3 0		#4,5 0	0	#1m2 delayed response 7-8d	0		N	N		0	N	N	1	0	-	0	AICA		0	arachnoid trabecula type			+	+	+	G2	sunken down	A	-	stem side of REZ	(+) whole seg (+) facial nerve manupulation (-)	1	3	-
LSR86	0	42	1	2	2021-12-01	2021-11-29	2021-12-06		0	48	0	0	NN	0	#1,2,3 0		#4,5 0	0	#1m10 0	0		N	N		0	N	N	1		-	0	AICA		0	arachnoid trabeculae type			+	+	+	G2	sunken down	C	-	stem side of REZ	(+) whole seg (+) facial nerve manupulation (-)	1	3	-
LSR87	1	63	0	4	2021-12-03	2021-12-01	2021-12-08		0	84	0	0	NN	0	#1,2,3 0		#4,5 0	0	#1m1 0	0		N	Lt. High freq		0	NC	N	1	IIa decompression disappeared	-	1	PICA		0	arachnoid trabeculae type	1	1+	ambiguous	+	-	G2	sunken down	B	-	stem side of REZ	(+) whole seg (+) facial nerve manupulation (-)	3	1	-
LSR88	1	58	1	4	2021-12-03	2021-12-01	2021-12-08		0	36	1	0	YN	1	#0+,#1-2 50-60%, #3 10-20%		#4,5 10%	1	#1m1 20%	0		N	Bl, High Freq		0	NC	N	0	Ia	-	0	AICA		0	arachnoid trabeculae type	3	3+	+	+	-	G2	sunken down	C	-	stem side of REZ	(+) whole seg (+) facial nerve manupulation (-)	1	3	-
LSR89	1	64	0	4	2021-12-08	2021-12-06	2021-12-13		0	24	0	0	NN	0	#1,2,3 0		#4,5 0	0	#1m10	0		N	Bl, High Freq	1		conductive HL->#12 improved	N	1	IIa decompression disappeared	-	3	AICA behind PICA behind VA		4	tandem type		Gr D+	+	+	-	G2	sunken down	B	-	stem side of REZ	(+) whole seg (+) facial nerve manupulation (-)	2	2	-
LSR90	0	59	0	3	2021-12-10	2021-12-08	2021-12-15	Medication	0	60	0	0	NN	0	#1,2,3 0	0	#4,5 0, #24	0	#1m8, #2m7 0	0		#15 IV	Lt. Low freq		0	NC	N	1	IIa decompression disappeared	-	0	AICA		1	perforator type	2	2+	+	+	(+), bone waxed	G2	sunken down	B	-	stem side of REZ	(+) whole seg (+) facial nerve manupulation (-)	2	2	-
LSR91	1	48	1	4	2021-12-10	2021-12-08	2021-12-15	Acupuncture	0	120	0	1	NY	0	#1 10% #2,3 0		#4,5 0	0	#1m3	0		N	N		0	N	N	1	IIa decompression disappeared	-	1	PICA		1	perforator type	2	2+	+	+	-	G2	sunken down	C	-	stem side of REZ	(+) whole seg (+) facial nerve manupulation (-)	3	1	-
LSR92
LSR93	1	65	0	4	2021-12-17	2021-12-15	20201-12-22	BTX	1	48	1	0	YN	0	#1 10% #2,3 0		#4,5 0	1	#1m8 30%	0		N	N		0	N	N	0	Ia	-	3	AICA behind PICA behind VA					D+	+	+	-	G2	sunken down	B	-	stem side of REZ	(-) whole seg (+) facial nerve manupulation (-)	3	1	-
LSR94	0	42	0	3	2021-12-22	2021-12-20	2021-12-27		0	48	1	0	YN	0	#0-3 0		#4,5 0	0	#1m3	0		N	N		0	N	N	1	IIa decompression disappeared	-	0	AICA		2	Loop type		D	+	+	(+), bone waxed	G2	sunken down	B	-	stem side of REZ	(+) whole seg (+) facial nerve manupulation (-)	1	3	-
LSR95	0	64	1	3	2021-12-24	2021-12-22	2021-12-29	BTX	1	120	1	0	YN	0	#1+, #2,3 0	0	#4,5 0, #8, #12, #26	0	#1m1	2	4	#11 IV->#26 ll	N		0	N	N	1	IIa decompression disappeared	-	0	AICA-AICA		5	sandwich type	3	3+	?	+	(+), bone waxed	G2	sunken down	B	-	stem side of REZ	(+) whole seg (+) facial nerve manupulation (+)	2	1	-
LSR96	0	60	1	2	2021-12-29	2021-12-27	2022-01-03	Herbal Medication	0	48	1	1	YY	0	#0-3 0		#4,5 0			0		N	Bl, High Freq		0	NC	N	2	IIb	-	3	AICA behind PICA		5	sandwich & tandem type	3	3+	+	+	(+), bone waxed	G2	sunken down	C	-	stem side of REZ	(+) whole seg (+) facial nerve manupulation (-)	3	1	-
LSR97	1	57	1	4	2021-12-31	2021-12-29	2022-01-05		0	36	0	0	NN	0	#0-3 0		#4,5 0			0		N	N		0	N	N	0	Ia	-	0	AICA		0	Arachnoid trabeculae type	3	3+	+	+	-	G2	sunken down	C	-	stem side of REZ	(+) whole seg (+) facial nerve manupulation (-)	1	3	-
LSR98	1	27	1	2	2021-12-31	2021-12-29	2022-01-05	Herbal Medication	0	36	0	0	NN	1	#1,2,3 +		#4 10%,#5 20%	0	#1m3 delayed response 3주	0		N	N		0	N	N	2	IIb	-	0	AICA		0	arachnoid trabeculae type	3	3+	+	+	(+), bone waxed	G2	sunken down	B	-	stem side of REZ	(+) whole seg (+) facial nerve manupulation (-)	3	1	-
LSR99	0	47	0	4	2022-01-05	2022-01-03	2022-01-10		0	60	0	0	NN	0	#1,2,3 0		#4,5 0			0		N	N		0	N	N	2	IIb	-	3	AICA behind PICA		4	tandem type		Gr D+	+	+	(+), bone waxed	G2	sunken down	B	-	stem side of REZ	(+) whole seg (+) facial nerve manupulation (-)	2	3	-
LSR100	0	61	0	3	2021-10-13	2021-10-11	2021-10-18		0	60	0	1	NY	0	#1,2,3 0	0	#4,5 0, #13 0, #26 0,	0	#1m12 0	1	4	#7-8 IV, #26 ll, #1m12 improving	N		0	N	N	1	IIa decompression disappeared	-	1	PICA		0	arachnoid trabecula type		Gr D	?	+	-	G2	sunken down	B	-	stem side of REZ	(-) whole seg (+) facial nerve manupulation (-)	2	3	-
LSR101	1	60	1	4	2022-01-07	2022-01-05	2022-01-12		0	60	0	0	NN	0	#1,2,3 0		#4,5 0	0	#1m3 0	0		N	N		0	N	N	0	Ia	-	0	AICA		0	arachnoid membrane type	2	2-	?	+	-	G2	sunken down	B	-	stem side of REZ	(+) whole seg (+) facial nerve manupulation (-)	2	2	-
LSR102	1	77	0	3	2022-01-07	2022-01-05	2022-01-12	Medication	0	24	1	0	YN	0	#1,2,3 0		#4,5 0			0		N	Bl, High Freq		0	N	N	1	IIa decompression disappeared	+AF108	3	AICA in front of VA		4	tandem type		D-	?	+	-	G2	sunken down	B	-	stem side of REZ	(+) whole seg (+) facial nerve manupulation (-)	2	2	-
LSR103	1	56	1	4	2022-01-07	2022-01-05	2022-01-12	BTX	1	60	1	0	YN	0	#1,2,3 0		#4,5 0	0	#1m3 0	0		N	N		0	N	N	0	Ia	-	3	AICA common trunk 의 PICA branch		7	branch type	3	3+	+	+	+	G2	sunken down	C	-	stem side of REZ	(+) whole seg (+) facial nerve manupulation (+)	2	2	-
[truncated: 3 more columns]

## Sheet: Original data set
Number	LSR I (Oris)																LSR I (Mentalis)																LSR II (Frontalis)																LSR II (Oculi)
								Intensity Range									Intensity Range																Intensity Range																Intensity Range
	Threshold								30 mA								Threshold								30 mA								Threshold								30 mA								Threshold
	Before decompression				After decompression				Before decompression				After decompression				Before decompression				After decompression				Before decompression				After decompression				Before decompression				After decompression				Before decompression				After decompression				Before decompression
	Latency	Amplitude	Intensity range		Latency	Amplitude	Intensity range		Latency	Amplitude	Intensity range		Latency	Amplitude	Intensity range		Latency	Amplitude	Intensity range		Latency	Amplitude	Intensity range		Latency	Amplitude	Intensity range		Latency	Amplitude	Intensity range		Latency	Amplitude	Intensity range		Latency	Amplitude	Intensity range		Latency	Amplitude	Intensity range		Latency	Amplitude	Intensity range		Latency
1																	11.5	216	18	23													11.9	126	9	30													11.9
2																	10.6	102	5	18					10.6		15	30	10.6		15	30	11.9	50	6	30					11.9		20	30	11.9		20	30	11.9
3																	10.9	10.3	10	27					10.9	61.7	28	30	10.9	61.7	28	30
4																	15.5	32.2	3	7													10.8	68.3	4	9													10.8
5																	11.7	29.3	14	17																													11.6
6																																	11.4	62.4	3	30													11.4
7	10.2	79.3	8	12					8.2	151	13	30	8.2	151	13	30	10	92.5	8	12					8.2	134	13	30	8.2	134	13	30	10.3	24.2	22	30					5.1	10.8	25	30	5.1	10.8	25	30	10.3
8	11.4	101	30	32													11.4	211	30	32													11.3	12.8	14	16													11.3
9									11.5	26.4	24	30	11.5	26.4	24	30	12.9	30.4	15	20					10.7	19.4	25	30	10.7	19.4	25	30	12.7	24.7	11	17													12.7
10	11	77.8	13	30													11	98.4	19	30													10.6	30	17	30													11.3
11																																	12.7	166	9	30													13.4
12	11.1	32.5	8	30					9.8	45.4	20	30	9.8	45.4	20	30	11.4	132	8	30					9.8	111	17	30	9.8	111	17	30	10.4	132	10	30					10.1	146	20	30	10.1	146	20	30	9.5
13																																																	11.3
14	10.5	28.6	12	30					7.4	74.9	30	30					11.3	176	8	30					6.3	190	30	30					10.4	150	4	30					9.9	125	30	30					10.4
15	10.7	24.2	15	30					5.9	56.8	20	30	7.1	1512	20	30	10.7	42.3	7	30					5.9	34.4	20	30	7.1	14.1	20	30	11.4	70.5	3	30					8.6	117	30	30					11.4
16	11.3	14.7	22	30					6.7	26.4	30	30					11.3	48.8	8	30					8.6	37.3	30	30					10.8	7	19	30					12.9	6.2	30	30					10.8
17	10.8	50.7	9	30					8.9	75.6	30	30	8.1	64.8	30	30	11.8	60.4	9	18					9.6	55.9	30	30					11.8	147	22	30					9.8	36.6	30	30					11.8
18	12.3	45.9	25	30					8.5	23.5	30	30	8.5	106.9			13.2	72.1	5	7					9.3	64.2	20	30	8.4	125.4			12.8	16.9	13	20									7.9	40.9			12.6
19	10.5	225	7	19					7.6	379	20	30					10.5	22.9	6	20					7.6	47.6	25	30					11.6	16.3	5	8													11.6
20									6	65.6	20	30	5.5	77.5	20	30									5.5	22.5	20	30	5.5	42.7	20	30	11.3	13.2	9	13													11.3
21	11.4	106.8	6	14					5.8	427.4	15	30	5.6	269.3	30	30	12.4	122.4	6	11					7.1	551.5	12	30	6.6	26.1	30	30	11.8	51.1	6	24					8.1	47.7	25	30					12
22	10.1	13.2	5	9					7.7	115	10	30					10.1	93.2	5	9					7.7	478	10	30					10.6	27.8	5	14					6.7	18.5	15	30					9.9
23	9.8	19.1	10	19					6.7	42.6	20	30					9.8	130	5	19					6.7	125	20	30					11.7	17.2	5	19					6.1	15.4	20	30					11.7
24	11.5	21.3	25	30					6.8	30.8	30	30	6.8	30.8	30	30	9.8	68.3	19	30					7.8	34.8	30	30
25									6	60.2	30	30	6	60.2	30	30	11.5	59.5	4	30					6	41.9	20	30					10.6	12.3	25	30					7.7	37.4	30	30					10.6
26	11	107.43	2	14					8.4	1999.2	15	25	8.1	1692.1	25	30	9.6	332.51	2	14					7.6	468.22	15	25	8.5	34.52	25	30	11.6	39.56	4	14					7.2	6.27	15	25					10.8
27	12.7	52.1	10	29					12.1	35.2	30	30					12.7	101	10	29					12.1	55.3	30	30	9	38.6	30	30	12.4	28	8	25													12.4
28																	11.2	48.9	9	24					7.8	28.57	25	30																					11.2
29	10.8	194	11	12					6.8	686	13	30					10.8	219	10	27					9.3	140	28	30																					13.1
30	9.2	80.3	19	26					8.1	51.5	27	30					9.2	164	19	26					8.1	130	27	30					10.7	47.7	19	26					9.4	44.7	27	30
31	12	41.7	15	24					5.6	53.8	25	30	5.6	26.2			12	137	3	24					8	77.3	25	30					9.9	48.5	5	16					6.4	40.9	25	27					9.9
32	12.2	19.78	25	29					8.2	290.2	30	30					12.1	13.05	25	29					7.4	98.43	30	30					9.7	255	3	19					6.6	111.6	20	30	6.6	77.2			9.8
33	11.6	1339	19	24					8.7	1091	25	30					11.6	697	6	20					8.7	764	21	30					10	184	9	24					6.6	154	25	30					10
34																	15.7	44.5	15	30
35																																									14	20.5	25	30
36	10.7	30.3	9	19					52	161	20	30					10.7	43.2	9	19					5.2	36.4	20	30					11.5	83.3	11	24					9.6	62.9	25	30					11.5
37
38	9.6	29.5	5	20													9.6	61.2	5	24					6	24.2	25	30					9.8	42.4	5	24					8.4	40.9	25	30
39																	11.4	14.72	4	13					8.4	20.5	25	30					11.5	35.1	6	30					9	190.5	25	30	7.6	77.67	30	30	11
40	9.9	13.9	20	25					7.9	31.4	30	30					9.9	56.3	4	19					7.9	56.3	25	30					10.6	15.4	2	3													10.6
41																	9.3	116	8	19					6.5	121	20	30	6.5	95	30	30
42	10.2	44.5	16	30					10.2	46.8	30	30					10.2	252	16	30					10.2	210	30	30					12.8	33.9	6	30					12.5	33.9	30	30					10
43																	12.1	45.9	10	30					12.1	45.3	30	30					12	40.9	3	30					12	22.7	30	30
44	10	44.7	12	15					9.2	288.2	16	30					12.6	68.8	12	15					8	56.5	16	30					11.6	13.9	12	20													10
45	15	21.1	13	24					7.3	43	25	30	6.8	44.8	30	30	15.1	52	4	30					14.3	37.7	30	30					13.4	16.6	13	20					8.1	16	25	30					13.8
46	5.9	148	17	30					5.9	445	30	30	5.9	158	30	30	6.4	30	17	30					6.4	84.1	30	30	5.9	28.2	30	30
47	10.9	57.3	4	24					6.9	56.6	25	30	6	59.6	30	30	10.9	24.4	4	16					6.2	18.1	25	30					14.7	20.4	9	29					8.1	27.6	30	30	6.5	22.2	30	30	14.7
48	11.2	38.5	19	30					8.4	242	30	30	5.9	299	30	30	11.2	133	9	24					8.4	73.9	30	30	5.9	36.2	30	30	13.5	29.4	25	30					6.3	24.9	30	30					13.5
49	10.1	32.9	10	24					6.7	32.2	25	30					10.1	148	6	24					6.7	136	25	30					10.3	24.9	10	14					6.6	18.3	25	30					10.3
50	14	124.1	17	30					14	240	30	30					11	822.3	17	30					11	594	30	30					12.7	51.5	16	30					12.7	39.2	30	30					11.8
51	11.1	361	4	24					6.6	398	a25	30	6.6	49.3	a30	30	11.1	413	4	24					6.6	401	a25	30
52	10.6	140	1	19					5.8	143	20	30	7.5	86	30	30	8.1	342	1	19					5.8	287	20	30					12.2	199	3	29					10.1	152	30	30					11.3
53	13.1	71.2	16	29					8.5	62.5	30	30					8.9	121	16	29					8.5	74.2	30	30					12.4	68	25	29					11.5	39.1	30	30					12.4
54	9.4	165.9	a14	30	a				6	647.3	30	30	a				13.2	54.4	a14	30	a				6.3	48.3	30	30	a																				11.2
55	10.4	30	a20	30	a																																												12.2
56	10.8	64.3	5	29					5.4	520	30	30	a				13.6	49	5	29					5.4	33.6	30	30	a				11	24.9	5	29					8.3	24.1	30	30	a				11
57	8.9	102	a12	14					8.7	107	30	30	5	174	30	30	9.6	133	12	19					8.7	74.6	a30	30	8.3	46.1	30	30	11	13.9	6	14					4.9		a30	30	a				11
58	13.5	53.9	10	24					7.4	a	25	30	a				12.1	13.4	3	19					7.4	12.8	20	30	a				13.5	25.8	4	24					7	40.8	a25	30	a				13.5
59	9	80.4	3	19					6.3	107	a20	30	a				9	38	5	19					6.3	24.9	a20	30	a				9.4	16.1	3	19					6.8	a	20	30	a				9.4
60									6.2	26.3	a20	30	6	35.1	a30	30	10.2	17.9	8	19					6.2	17.4	a20	30	6	a	30	30	10.6	40.4	10	11					5.4	a	20	30	a
61									7.3	37.3	a25	30	7.2	28.5	a30	30	10.8	62.9	10	24					7.3	59.9	a25	30	a				10.3	34.4	18	24					7.1	17.5	a25	30	a				9.5
62	9.5	32.2	15	19					5.2	87.7	a20	30	7.3	98	a30	30	9.5	155	2	19					5.2	108	a20	30	7.3	49.7	a30	30	8.4	55.6	3	19					6	32.9	a20	30	a				8.4
63									7.8	34.9	a15	30	7.3	76.7	a30	30	11.2	65.2	11	30	a												12.4	17.5	11	30	a
64	16.7	44.1	4	19					8.1	388.6	20	30	8.4	519.4	a30	30	12.6	18.7	4	19					7.2	70.1	a20	30	7.1	96.5	a30	30	14.2	27.7	4	24					8.4	26.9	25	30	a				10.5
65	12.4	50	10	15									a				12.4	342	4	24					7	50.8	a25	30	a																a				12.5
66													a				10.2	109.6	5	25					8.3	56.9	a25	30	a																a				11.3
67	11.4	40.4	8	14					7.3	66.8	15	30	6.5	108	a30	30	11.4	74.9	8	24					7.3	49.2	25	30	6.5	163	a30	30													a				10
68	10	71.6	8	14					5.2	504	a15	30	5.5	577	a30	30	11.1	98	8	16					5.2	200	a17	30	5.5	155	a30		9.5	24.6	13	24					6.6	20.6	a25	30	7.7				9.5
69	11.4	34.4	3	24					6	161	a25	30	5.3	243	a30	30	11.4	151	2	24					6	130	a25	30					10.1	55.6	15	24					6.2	54.4	a25	30	a				10.7
70	11.3	51.9	4	25					7.4	41.6	a26	30	5.7				11.5	263.3	4	25					7.1	101.6	a26	30	7.1				14.3	32.1	10	28					6	15	a29	30	5.4				14
71													a				15.3	39.8	3	19					12.2	25.4	a20	30	5.7	96.1	a30		15.3	139.6	3	19					10.6	47.9	a20	30	6.3	153.8	a30		9.6
72	9.6	23.5	6	14					6.3	61.7	a15	30	a				9.6	144	6	19					5.9	64.8	a20	30	a				13.3	42.6	1	30					5	33	a20	30	a				9.9
73	8	35.2	a9	30	a				6.2	159.9	a9	30	5.8	464.2	a30		12.9	32.6	9	19					6.7	26	a20	30	6.1	23.5	a30		11.4	24.4	9	25					10.4	12.1	a26	30	a				11.2
74									5.3				a				11.5	30.7	4	19					6.7	22.9	a20	30	a				12.4	9.9	4	19					5.9	8.7	a20	30	a				9.5
75	12	20.9	10	14					7.9		a15	30	5.7		a		13.1	35.5	7	29					7.4	11.3	a30		5.7		a		12.9	22	4	24					6.4	25.6	a25	30	5.9		a		13.2
76	13.1	13.9	10	15					10.1	7.3	30	30					12.7	81.4	8	30					11.1	68.3	30	30																					10.4
77	10.8	15.6	3	20									6.6	59.3	a30		12.4	115.7	2	30					10.9	101.2	30	30	7.5	89.8	a30		12.3	36.3	3	15													12
78	12.7	18.8	3	10					10.8	29	a20	30	10.6	a			12.1	62.8	3	24					8.7	48.4	a25	30					10.4	213.9	3	24					7.2	81.7	a25	30	7.8	a			10.4
79									6.1	13.1	a25	30	7.1	a			10.3	344.2	4	24					6.3	239.5	a25	30	6.3	a			12	106.9	4	24					8.1	88.5	a25	30	7.7	a			11.4
80	9.3	39.4	5	24					6.3	39.4	a25	30	6.6	a			9.4	32.6	5	24					6.5	17.6	a25	30	6.2	a											8.4	a	20	30	7.5	a			12.6
81									7.7	a	21	30	7.7	a			11.1	66.4	6	20					8	46.3	a21	30													5.6	a	20	30					11.8
82	11.3	11.5	3	19					6.5	14.2	20	30	5.8	a			11.3	47	3	19					6.5	42.7	20	30	6.2	a
83									7.1	a	20	30													6.1	a	20	30
84									5.4	a	15	30	5.8	a			13.5	54.7	8	24					5.4	25.7	25	30	5.8	a			14	26.2	7	19					7	14.8	20	30	6.4	a			14
85									6.4	a	15	30	5.9	a											7.1	a	25	30	7	a											8	a	20	30	7.8	a
86	11.4	125.4	10	14					7.1	324.5	15	30	6.8	167.9	30	30	11	65.7	2	19					7.4	34.7	20	30	7.2	9.9	30	30	11.5	370.6	5	30					10.5	363.3	30	30					11.6
87	11.3	112.6	16	24					5.2	182.1	25	30	6.6	258.9	30	30	11.5	209.9	5	24					7.1	13.6	25	30	6.8	A			13	95.2	5	24					8.5	52.6	25	30	8.3	A			14.6
88																	11.1	67.6	4	20					8.7	28.3	21	30																					10.3
89	6.4	14.6	10	14					5.6	53.2	15	30	6.4	A194.5			11.4	132	15	24					5.6	122.9	25	30	7.5	A21.3			12.1	52	5	24					6.4	62.5	25	30	6.5	A			12.3
90	7.9	102.3	a7	30					6.5	237.6	a30		8	442.3			9.9	129.8	7	19					6.8	88.6	20	30	8.6	52.1	a		11.2	80.7	5	30					11	37	30						11.6
91	10.2	32.7	5	19					7.2	32.2	20	30	8	107.3			9.9	29.1	5	24					6.9	20.1	25	30	7.8	a			10.5	33.5	3	24					6.6	42.6	25	30	6.2	19.9			10.8
92	10.4	39.4	10	15	Epidermoid cyst 12/15				6.1	57.8	16	30	a				12.3	46.7	10	15					6.1	41.8	16	30	a				12	87.2	4	15					6.6	33.2	16	30	a				11.8
93	12.2	32	5	14					4.8	63.5	15	30	6.6	a			11.4	186.9	5	24					5.1	314.4	25	30	5	a																			11.6
94									5.5	43.6	15	30	5.4	63	a		13.1	26.8	10	24					5.6	14.6	25	30	5.3	15.3	a										7.4	a	15	30	7.4	a			11.5
95	13	27.4	15	24					10.3	14.1	25	30	9.4	28.7			11.7	8.6	7	20													13	34.9	7	19					9.3	28.4	20	30	8.5	30.1			15.5
96	12	8.1	20	24					6.8	19.9	25	30	7.5	74.4			13.3	103.5	12	30					11.1	46.4	30						12.5	16.4	10	15					6.5	a			6.5	a			10.1
97																	12.3	37.6	5	10					7.7	16.5	20	30	7.8	a																			11.2
98	11.7	41.6	3	14					6.2	86.5	15	30	6.3	795.8			10.1	51.7	3	14					6.9	47.5	15	30	6.4	59			11.1	41	3	14					6.5	32.9	15	30	7	25.8			10.9
99	11.2	28.3	2	19					6.7	286.8	20	30	6.1	1934			10.6	146.9	2	19					6.8	128.3	20	30	6.4	a			14.2	156.4	2	24					7.8	51.8	25	30	6.8	a			11.3
100	10.7	137	2	30					8.7	376	30						10.7	431	2	30					8.7	327	30						10.8	267	5	30					9.2	223	30						10.8
101	11.4	27.4	5	14					8.2	30.3	15	30	a				10.8	153.3	3	20					6.6	57.9	21	30	a																				13.2
102	16.1	9.7	10	19					9.6	58.1	20	30	9.4	26.9			17.3	111.3	3	24					9.5	51.5	25	30	a				14.6	28.6	20	24					7.7	20.1	25	30	a				15.4
103	11.1	15.5	4	19					8.2	19.4	20	30	a				13	50.1	4	25					7.7	28	26	30	a				12.6	40.3	4	25					10.7	26	26	30	a				11.6
[truncated: 11 more columns]

## Sheet: LSR I, II all measure
Number	LSR I (Oris)																LSR I (Mentalis)																LSR II (Frontalis)																LSR II (Oculi)
								Intensity Range									Intensity Range																Intensity Range																Intensity Range
	Threshold								30 mA								Threshold								30 mA								Threshold								30 mA								Threshold
	Before decompression				After decompression				Before decompression				After decompression				Before decompression				After decompression				Before decompression				After decompression				Before decompression				After decompression				Before decompression				After decompression				Before decompression
	Latency	Amplitude	Intensity range		Latency	Amplitude	Intensity range		Latency	Amplitude	Intensity range		Latency	Amplitude	Intensity range		Latency	Amplitude	Intensity range		Latency	Amplitude	Intensity range		Latency	Amplitude	Intensity range		Latency	Amplitude	Intensity range		Latency	Amplitude	Intensity range		Latency	Amplitude	Intensity range		Latency	Amplitude	Intensity range		Latency	Amplitude	Intensity range		Latency
1																	10.6	102	5	18					10.6		15	30	10.6		15	30	11.9	50	6	30					11.9		20	30	11.9		20	30	11.9
2																	10.9	10.3	10	27					10.9	61.7	28	30	10.9	61.7	28	30
3	10.2	79.3	8	12					8.2	151	13	30	8.2	151	13	30	10	92.5	8	12					8.2	134	13	30	8.2	134	13	30	10.3	24.2	22	30					5.1	10.8	25	30	5.1	10.8	25	30	10.3
4									11.5	26.4	24	30	11.5	26.4	24	30	12.9	30.4	15	20					10.7	19.4	25	30	10.7	19.4	25	30	12.7	24.7	11	17													12.7
5	11.1	32.5	8	30					9.8	45.4	20	30	9.8	45.4	20	30	11.4	132	8	30					9.8	111	17	30	9.8	111	17	30	10.4	132	10	30					10.1	146	20	30	10.1	146	20	30	9.5
6																																																	11.3
7	10.5	28.6	12	30					7.4	74.9	30	30					11.3	176	8	30					6.3	190	30	30					10.4	150	4	30					9.9	125	30	30					10.4
8	10.7	24.2	15	30					5.9	56.8	20	30	7.1	1512	20	30	10.7	42.3	7	30					5.9	34.4	20	30	7.1	14.1	20	30	11.4	70.5	3	30					8.6	117	30	30					11.4
9	11.3	14.7	22	30					6.7	26.4	30	30					11.3	48.8	8	30					8.6	37.3	30	30					10.8	7	19	30					12.9	6.2	30	30					10.8
10	10.8	50.7	9	30					8.9	75.6	30	30	8.1	64.8	30	30	11.8	60.4	9	18					9.6	55.9	30	30					11.8	147	22	30					9.8	36.6	30	30					11.8
11	12.3	45.9	25	30					8.5	23.5	30	30	8.5	106.9			13.2	72.1	5	7					9.3	64.2	20	30	8.4	125.4			12.8	16.9	13	20									7.9	40.9			12.6
12	10.5	225	7	19					7.6	379	20	30					10.5	22.9	6	20					7.6	47.6	25	30					11.6	16.3	5	8													11.6
13									6	65.6	20	30	5.5	77.5	20	30									5.5	22.5	20	30	5.5	42.7	20	30	11.3	13.2	9	13													11.3
14	11.4	106.8	6	14					5.8	427.4	15	30	5.6	269.3	30	30	12.4	122.4	6	11					7.1	551.5	12	30	6.6	26.1	30	30	11.8	51.1	6	24					8.1	47.7	25	30					12
15	10.1	13.2	5	9					7.7	115	10	30					10.1	93.2	5	9					7.7	478	10	30					10.6	27.8	5	14					6.7	18.5	15	30					9.9
16	9.8	19.1	10	19					6.7	42.6	20	30					9.8	130	5	19					6.7	125	20	30					11.7	17.2	5	19					6.1	15.4	20	30					11.7
17	11.5	21.3	25	30					6.8	30.8	30	30	6.8	30.8	30	30	9.8	68.3	19	30					7.8	34.8	30	30
18									6	60.2	30	30	6	60.2	30	30	11.5	59.5	4	30					6	41.9	20	30					10.6	12.3	25	30					7.7	37.4	30	30					10.6
19	11	107.43	2	14					8.4	1999.2	15	25	8.1	1692.1	25	30	9.6	332.51	2	14					7.6	468.22	15	25	8.5	34.52	25	30	11.6	39.56	4	14					7.2	6.27	15	25					10.8
20	12.7	52.1	10	29					12.1	35.2	30	30					12.7	101	10	29					12.1	55.3	30	30	9	38.6	30	30	12.4	28	8	25													12.4
21																	11.2	48.9	9	24					7.8	28.57	25	30																					11.2
22	10.8	194	11	12					6.8	686	13	30					10.8	219	10	27					9.3	140	28	30																					13.1
23	9.2	80.3	19	26					8.1	51.5	27	30					9.2	164	19	26					8.1	130	27	30					10.7	47.7	19	26					9.4	44.7	27	30
24	12	41.7	15	24					5.6	53.8	25	30	5.6	26.2			12	137	3	24					8	77.3	25	30					9.9	48.5	5	16					6.4	40.9	25	27					9.9
25	12.2	19.78	25	29					8.2	290.2	30	30					12.1	13.05	25	29					7.4	98.43	30	30					9.7	255	3	19					6.6	111.6	20	30	6.6	77.2			9.8
26	11.6	1339	19	24					8.7	1091	25	30					11.6	697	6	20					8.7	764	21	30					10	184	9	24					6.6	154	25	30					10
27	10.7	30.3	9	19					52	161	20	30					10.7	43.2	9	19					5.2	36.4	20	30					11.5	83.3	11	24					9.6	62.9	25	30					11.5
28	9.6	29.5	5	20													9.6	61.2	5	24					6	24.2	25	30					9.8	42.4	5	24					8.4	40.9	25	30
29																	11.4	14.72	4	13					8.4	20.5	25	30					11.5	35.1	6	30					9	190.5	25	30	7.6	77.67	30	30	11
30	9.9	13.9	20	25					7.9	31.4	30	30					9.9	56.3	4	19					7.9	56.3	25	30					10.6	15.4	2	3													10.6
31																	9.3	116	8	19					6.5	121	20	30	6.5	95	30	30
32	10.2	44.5	16	30					10.2	46.8	30	30					10.2	252	16	30					10.2	210	30	30					12.8	33.9	6	30					12.5	33.9	30	30					10
33																	12.1	45.9	10	30					12.1	45.3	30	30					12	40.9	3	30					12	22.7	30	30
34	10	44.7	12	15					9.2	288.2	16	30					12.6	68.8	12	15					8	56.5	16	30					11.6	13.9	12	20													10
35	15	21.1	13	24					7.3	43	25	30	6.8	44.8	30	30	15.1	52	4	30					14.3	37.7	30	30					13.4	16.6	13	20					8.1	16	25	30					13.8
36	5.9	148	17	30					5.9	445	30	30	5.9	158	30	30	6.4	30	17	30					6.4	84.1	30	30	5.9	28.2	30	30
37	10.9	57.3	4	24					6.9	56.6	25	30	6	59.6	30	30	10.9	24.4	4	16					6.2	18.1	25	30					14.7	20.4	9	29					8.1	27.6	30	30	6.5	22.2	30	30	14.7
38	11.2	38.5	19	30					8.4	242	30	30	5.9	299	30	30	11.2	133	9	24					8.4	73.9	30	30	5.9	36.2	30	30	13.5	29.4	25	30					6.3	24.9	30	30					13.5
39	10.1	32.9	10	24					6.7	32.2	25	30					10.1	148	6	24					6.7	136	25	30					10.3	24.9	10	14					6.6	18.3	25	30					10.3
40	14	124.1	17	30					14	240	30	30					11	822.3	17	30						594	30	30					12.7	51.5	16	30					12.7	39.2	30	30					11.8
41	11.1	361	4	24					6.6	398	5	30	6.6	49.3	30	30	11.1	413	4	24					6.6	401	25	30
42	10.6	140	1	19					5.8	143	20	30	7.5	86	30	30	8.1	342	1	19					5.8	287	20	30					12.2	199	3	29					10.1	152	30	30					11.3
43	13.1	71.2	16	29					8.5	62.5	30	30					8.9	121	16	29					8.5	74.2	30	30					12.4	68	25	29					11.5	39.1	30	30					12.4
44	9.4	165.9	14	30	a				6	647.3	30	30	a				13.2	54.4	14	30	a				6.3	48.3	30	30	a																				11.2
45	10.8	64.3	5	29					5.4	520	30	30	a				13.6	49	5	29					5.4	33.6	30	30	a				11	24.9	5	29					8.3	24.1	30	30	a				11
46	8.9	102	12	14					8.7	107	30	30	5	174	30	30	9.6	133	12	19					8.7	74.6	30	30	8.3	46.1	30	30	11	13.9	6	14					4.9		30	30	a				11
47	13.5	53.9	10	24					7.4	a	25	30	a				12.1	13.4	3	19					7.4	12.8	20	30	a				13.5	25.8	4	24					7	40.8	25	30	a				13.5
48	9	80.4	3	19					6.3	107	20	30	a				9	38	5	19					6.3	24.9	20	30	a				9.4	16.1	3	19					6.8	a	20	30	a				9.4
49									6.2	26.3	20	30	6	35.1	30	30	10.2	17.9	8	19					6.2	17.4	20	30	6	a	30	30	10.6	40.4	10	11					5.4	a	20	30	a
50									7.3	37.3	25	30	7.2	28.5	30	30	10.8	62.9	10	24					7.3	59.9	25	30	a				10.3	34.4	18	24					7.1	17.5	25	30	a				9.5
51	9.5	32.2	15	19					5.2	87.7	20	30	7.3	98	30	30	9.5	155	2	19					5.2	108	20	30	7.3	49.7	30	30	8.4	55.6	3	19					6	32.9	20	30	a				8.4
52									7.8	34.9	15	30	7.3	76.7	30	30	11.2	65.2	11	30	a												12.4	17.5	11	30	a
53	16.7	44.1	4	19					8.1	388.6	20	30	8.4	519.4	a30	30	12.6	18.7	4	19					7.2	70.1	20	30	7.1	96.5	30	30	14.2	27.7	4	24					8.4	26.9	25	30	a				10.5
54	12.4	50	10	15									a				12.4	342	4	24					7	50.8	25	30	a																a				12.5
55													a				10.2	109.6	5	25					8.3	56.9	25	30	a																a				11.3
56	11.4	40.4	8	14					7.3	66.8	15	30	6.5	108	a30	30	11.4	74.9	8	24					7.3	49.2	25	30	6.5	163	30	30													a				10
57	10	71.6	8	14					5.2	504	15	30	5.5	577	30	30	11.1	98	8	16					5.2	200	17	30	5.5	155	a0		9.5	24.6	13	24					6.6	20.6	25	30	7.7				9.5
58	11.4	34.4	3	24					6	161	25	30	5.3	243	30	30	11.4	151	2	24					6	130	25	30					10.1	55.6	15	24					6.2	54.4	25	30	a				10.7
59	11.3	51.9	4	25					7.4	41.6	26	30	5.7				11.5	263.3	4	25					7.1	101.6	26	30	7.1				14.3	32.1	10	28					6	15	29	30	5.4				14
60													a				15.3	39.8	3	19					12.2	25.4	20	30	5.7	96.1	30		15.3	139.6	3	19					10.6	47.9	20	30	6.3	153.8	a30		9.6
61	9.6	23.5	6	14					6.3	61.7	15	30	a				9.6	144	6	19					5.9	64.8	20	30	a				13.3	42.6	1	30					5	33	20	30	a				9.9
62	8	35.2	9	30	a				6.2	159.9	9	30	5.8	464.2	30		12.9	32.6	9	19					6.7	26	20	30	6.1	23.5	30		11.4	24.4	9	25					10.4	12.1	26	30	a				11.2
63									5.3				a				11.5	30.7	4	19					6.7	22.9	20	30	a				12.4	9.9	4	19					5.9	8.7	20	30	a				9.5
64	12	20.9	10	14					7.9		15	30	5.7		a		13.1	35.5	7	29					7.4	11.3	30		5.7		a		12.9	22	4	24					6.4	25.6	25	30	5.9		a		13.2
65	13.1	13.9	10	15					10.1	7.3	30	30					12.7	81.4	8	30					11.1	68.3	30	30																					10.4
66	10.8	15.6	3	20									6.6	59.3	30		12.4	115.7	2	30					10.9	101.2	30	30	7.5	89.8	30		12.3	36.3	3	15													12
67	12.7	18.8	3	10					10.8	29	20	30	10.6	a			12.1	62.8	3	24					8.7	48.4	25	30					10.4	213.9	3	24					7.2	81.7	25	30	7.8	a			10.4
68									6.1	13.1	25	30	7.1	a			10.3	344.2	4	24					6.3	239.5	25	30	6.3	a			12	106.9	4	24					8.1	88.5	25	30	7.7	a			11.4
69	9.3	39.4	5	24					6.3	39.4	25	30	6.6	a			9.4	32.6	5	24					6.5	17.6	25	30	6.2	a											8.4	a	20	30	7.5	a			12.6
70									7.7	a	21	30	7.7	a			11.1	66.4	6	20					8	46.3	21	30													5.6	a	20	30					11.8
71	11.3	11.5	3	19					6.5	14.2	20	30	5.8	a			11.3	47	3	19					6.5	42.7	20	30	6.2	a
72									5.4	a	15	30	5.8	a			13.5	54.7	8	24					5.4	25.7	25	30	5.8	a			14	26.2	7	19					7	14.8	20	30	6.4	a			14
73	11.4	125.4	10	14					7.1	324.5	15	30	6.8	167.9	30	30	11	65.7	2	19					7.4	34.7	20	30	7.2	9.9	30	30	11.5	370.6	5	30					10.5	363.3	30	30					11.6
74	11.3	112.6	16	24					5.2	182.1	25	30	6.6	258.9	30	30	11.5	209.9	5	24					7.1	13.6	25	30	6.8	A			13	95.2	5	24					8.5	52.6	25	30	8.3	A			14.6
75																	11.1	67.6	4	20					8.7	28.3	21	30																					10.3
76	6.4	14.6	10	14					5.6	53.2	15	30	6.4	A194.5			11.4	132	15	24					5.6	122.9	25	30	7.5	A21.3			12.1	52	5	24					6.4	62.5	25	30	6.5	A			12.3
77	7.9	102.3	7	30					6.5	237.6	30		8	442.3			9.9	129.8	7	19					6.8	88.6	20	30	8.6	52.1	a		11.2	80.7	5	30					11	37	30						11.6
78	10.2	32.7	5	19					7.2	32.2	20	30	8	107.3			9.9	29.1	5	24					6.9	20.1	25	30	7.8	a			10.5	33.5	3	24					6.6	42.6	25	30	6.2	19.9			10.8
79	10.4	39.4	10	15					6.1	57.8	16	30	a				12.3	46.7	10	15					6.1	41.8	16	30	a				12	87.2	4	15					6.6	33.2	16	30	a				11.8
80	12.2	32	5	14					4.8	63.5	15	30	6.6	a			11.4	186.9	5	24					5.1	314.4	25	30	5	a																			11.6
81									5.5	43.6	15	30	5.4	63	a		13.1	26.8	10	24					5.6	14.6	25	30	5.3	15.3	a										7.4	a	15	30	7.4	a			11.5
82	13	27.4	15	24					10.3	14.1	25	30	9.4	28.7			11.7	8.6	7	20													13	34.9	7	19					9.3	28.4	20	30	8.5	30.1			15.5
83	12	8.1	20	24					6.8	19.9	25	30	7.5	74.4			13.3	103.5	12	30					11.1	46.4	30						12.5	16.4	10	15					6.5	a			6.5	a			10.1
84																	12.3	37.6	5	10					7.7	16.5	20	30	7.8	a																			11.2
85	11.7	41.6	3	14					6.2	86.5	15	30	6.3	795.8			10.1	51.7	3	14					6.9	47.5	15	30	6.4	59			11.1	41	3	14					6.5	32.9	15	30	7	25.8			10.9
86	11.2	28.3	2	19					6.7	286.8	20	30	6.1	1934			10.6	146.9	2	19					6.8	128.3	20	30	6.4	a			14.2	156.4	2	24					7.8	51.8	25	30	6.8	a			11.3
87	10.7	137	2	30					8.7	376	30						10.7	431	2	30					8.7	327	30						10.8	267	5	30					9.2	223	30						10.8
88	11.4	27.4	5	14					8.2	30.3	15	30	a				10.8	153.3	3	20					6.6	57.9	21	30	a																				13.2
89	16.1	9.7	10	19					9.6	58.1	20	30	9.4	26.9			17.3	111.3	3	24					9.5	51.5	25	30	a				14.6	28.6	20	24					7.7	20.1	25	30	a				15.4
90	11.1	15.5	4	19					8.2	19.4	20	30	a				13	50.1	4	25					7.7	28	26	30	a				12.6	40.3	4	25					10.7	26	26	30	a				11.6
[truncated: 11 more columns]

## Sheet: Only one LSR measured
Number	LSR I (Oris)																LSR I (Mentalis)																LSR II (Frontalis)																LSR II (Oculi)
								Intensity Range									Intensity Range																Intensity Range																Intensity Range
	Threshold								30 mA								Threshold								30 mA								Threshold								30 mA								Threshold
	Before decompression				After decompression				Before decompression				After decompression				Before decompression				After decompression				Before decompression				After decompression				Before decompression				After decompression				Before decompression				After decompression				Before decompression
	Latency	Amplitude	Intensity range		Latency	Amplitude	Intensity range		Latency	Amplitude	Intensity range		Latency	Amplitude	Intensity range		Latency	Amplitude	Intensity range		Latency	Amplitude	Intensity range		Latency	Amplitude	Intensity range		Latency	Amplitude	Intensity range		Latency	Amplitude	Intensity range		Latency	Amplitude	Intensity range		Latency	Amplitude	Intensity range		Latency	Amplitude	Intensity range		Latency
1																	11.5	216	18	23													11.9	126	9	30													11.9
2																	15.5	32.2	3	7													10.8	68.3	4	9													10.8
3																	11.7	29.3	14	17																													11.6
4																																	11.4	62.4	3	30													11.4
5	11.4	101	30	32													11.4	211	30	32													11.3	12.8	14	16													11.3
6	11	77.8	13	30													11	98.4	19	30													10.6	30	17	30													11.3
7																																	12.7	166	9	30													13.4
8																	15.7	44.5	15	30
9	10.4	30	20	30	a																																												12.2
10																																									14	20.5	25	30
11
12									7.1	a	20	30													6.1	a	20	30
13									6.4	a	15	30	5.9	a											7.1	a	25	30	7	a											8	a	20	30	7.8	a
[truncated: 11 more columns]

## Sheet: 30mA LSR remain
Number
	After decompression				After decompression				After decompression				After decompression
	Latency	Amplitude	Intensity range		Latency	Amplitude	Intensity range		Latency	Amplitude	Intensity range		Latency	Amplitude	Intensity range
1					10.9	61.7	28	30
2	8.2	151	13	30	8.2	134	13	30	5.1	10.8	25	30	5.1	41.6	25	30
3	11.5	26.4	24	30	10.7	19.4	25	30
4	9.8	45.4	20	30	9.8	111	17	30	10.1	146	20	30	8.1	110	20	30
5	7.1	1512	20	30	7.1	14.1	20	30
6	8.1	64.8	30	30
7	8.5	106.9			8.4	125.4			7.9	40.9			10.2	100.8
8	5.5	77.5	20	30	5.5	42.7	20	30
9	5.6	269.3	30	30	6.6	26.1	30	30					8.4	27.5	30	30
10	6.8	30.8	30	30
11	6	60.2	30	30
12	8.1	1692.1	25	30	8.5	34.52	25	30
13					9	38.6	30	30
14	5.6	26.2
15									6.6	77.2			6.6	82.3
16									7.6	77.67	30	30	7.3	70.6	30	30
17					6.5	95	30	30
18	6.8	44.8	30	30
19	5.9	158	30	30	5.9	28.2	30	30
20	6	59.6	30	30					6.5	22.2	30	30	6.5	34.4	30	30
21	5.9	299	30	30	5.9	36.2	30	30
22	6.6	49.3	30	30
23	7.5	86	30	30
24	5	174	30	30	8.3	46.1	30	30	a				a
25	6	35.1	30	30	6	a	30	30	a				a
26	7.2	28.5	30	30	a				a				a
27	7.3	98	30	30	7.3	49.7	30	30	a				a
28	7.3	76.7	30	30
29	8.4	519.4	a30	30	7.1	96.5	30	30	a				a
30	6.5	108	a30	30	6.5	163	30	30	a				a
31	5.5	577	30	30	5.5	155	a0		7.7				7.7
32	5.3	243	30	30					a				a
33	a				5.7	96.1	30		6.3	153.8	a30		a
34	5.8	464.2	30		6.1	23.5	30		a				a
35	6.6	59.3	30		7.5	89.8	30						6.5	115.9	30
36	6.8	167.9	30	30	7.2	9.9	30	30					6.7	42.8	30	30
37	6.6	258.9	30	30	6.8	A			8.3	A			8.4	36.6
38	6.4	A194.5			7.5	A21.3			6.5	A			6.3	70.2
39	8	442.3			8.6	52.1	a
40	8	107.3			7.8	a			6.2	19.9			6.1	63.5
41	5.4	63	a		5.3	15.3	a		7.4	a			6.8	a
42	9.4	28.7							8.5	30.1			7.2	a
43	7.5	74.4							6.5	a			6.2	a
44	6.3	795.8			6.4	59			7	25.8			5.8	a
45	6.1	1934			6.4	a			6.8	a			6.6	a
46	9.4	26.9			a				a				a

## Sheet: LSR disappear in 30mA
Registration No.
	30 mA								30 mA								30 mA								30 mA
	Before decompression				After decompression				Before decompression				After decompression				Before decompression				After decompression				Before decompression				After decompression
	Latency	Amplitude	Intensity range		Latency	Amplitude	Intensity range		Latency	Amplitude	Intensity range		Latency	Amplitude	Intensity range		Latency	Amplitude	Intensity range		Latency	Amplitude	Intensity range		Latency	Amplitude	Intensity range		Latency	Amplitude	Intensity range
1									10.9	61.7	28	30	10.9	61.7	28	30
2	8.2	151	13	30	8.2	151	13	30	8.2	134	13	30	8.2	134	13	30	5.1	10.8	25	30	5.1	10.8	25	30	5.1	41.6	a25	30	5.1	41.6	25	30
3	11.5	26.4	24	30	11.5	26.4	24	30	10.7	19.4	25	30	10.7	19.4	25	30
4	9.8	45.4	20	30	9.8	45.4	20	30	9.8	111	17	30	9.8	111	17	30	10.1	146	20	30	10.1	146	20	30	8.1	110	20	30	8.1	110	20	30
5																									10.2	26.7	25	30
6	7.4	74.9	30	30					6.3	190	30	30					9.9	125	30	30					9.9	1256	30	30
7	5.9	56.8	20	30	7.1	1512	20	30	5.9	34.4	20	30	7.1	14.1	20	30	8.6	117	30	30					8.6	22.5	30	30
8	6.7	26.4	30	30					8.6	37.3	30	30					12.9	6.2	30	30					12.9	19.4	19	30
9	8.9	75.6	30	30	8.1	64.8	30	30	9.6	55.9	30	30					9.8	36.6	30	30					9.8	999	15	30
10	8.5	23.5	30	30	8.5	106.9			9.3	64.2	20	30	8.4	125.4							7.9	40.9			10.1	59	30	30	10.2	100.8
11	7.6	379	20	30					7.6	47.6	25	30													7.7	115	20	30
12	6	65.6	20	30	5.5	77.5	20	30	5.5	22.5	20	30	5.5	42.7	20	30									6.9	40.5	20	30
13	5.8	427.4	15	30	5.6	269.3	30	30	7.1	551.5	12	30	6.6	26.1	30	30	8.1	47.7	25	30					7.6	48.4	25	30	8.4	27.5	30	30
14	7.7	115	10	30					7.7	478	10	30					6.7	18.5	15	30					6.3	310	15	30
15	6.7	42.6	20	30					6.7	125	20	30					6.1	15.4	20	30					6.1	92.8	20	30
16	6.8	30.8	30	30	6.8	30.8	30	30	7.8	34.8	30	30
17	6	60.2	30	30	6	60.2	30	30	6	41.9	20	30					7.7	37.4	30	30					7.7	118	30	30
18	8.4	1999.2	15	25	8.1	1692.1	25	30	7.6	468.22	15	25	8.5	34.52	25	30	7.2	6.27	15	25					7.3	23.95	15	25
19	12.1	35.2	30	30					12.1	55.3	30	30	9	38.6	30	30
20									7.8	28.57	25	30													6.5	64.84	21	30
21	6.8	686	13	30					9.3	140	28	30													8.9	108	25	30
22	8.1	51.5	27	30					8.1	130	27	30					9.4	44.7	27	30
23	5.6	53.8	25	30	5.6	26.2			8	77.3	25	30					6.4	40.9	25	27					6.4	31.8	20	27
24	8.2	290.2	30	30					7.4	98.43	30	30					6.6	111.6	20	30	6.6	77.2			6.8	179.84	12	30	6.6	82.3
25	8.7	1091	25	30					8.7	764	21	30					6.6	154	25	30					6.6	138	25	30
26																	14	20.5	25	30					7.1	52.6	25	30
27	52	161	20	30					5.2	36.4	20	30					9.6	62.9	25	30					9.6	23.5	25	30
28																									8	40.1	6	30
29									6	24.2	25	30					8.4	40.9	25	30
30									8.4	20.5	25	30					9	190.5	25	30	7.6	77.67	30	30	8.6	104.9	25	30	7.3	70.6	30	30
31	7.9	31.4	30	30					7.9	56.3	25	30													8.7	268	25	30
32									6.5	121	20	30	6.5	95	30	30
33	10.2	46.8	30	30					10.2	210	30	30					12.5	33.9	30	30					10	148	30	30
34									12.1	45.3	30	30					12	22.7	30	30
35	9.2	288.2	16	30					8	56.5	16	30													7	39.3	25	30
36	7.3	43	25	30	6.8	44.8	30	30	14.3	37.7	30	30					8.1	16	25	30					13.8	27.1	30	30
37	5.9	445	30	30	5.9	158	30	30	6.4	84.1	30	30	5.9	28.2	30	30
38	6.9	56.6	25	30	6	59.6	30	30	6.2	18.1	25	30					8.1	27.6	30	30	6.5	22.2	30	30	8.1	73.2	30	30	6.5	34.4	30	30
39	8.4	242	30	30	5.9	299	30	30	8.4	73.9	30	30	5.9	36.2	30	30	6.3	24.9	30	30					6.4	150	30	30
40	6.7	32.2	25	30					6.7	136	25	30					6.6	18.3	25	30					6.6	76.8	20	30
41	14	240	30	30						594	30	30					12.7	39.2	30	30					11.8	897.9	30	30
42	6.6	398	5	30	6.6	49.3	30	30	6.6	401	25	30
43	5.8	143	20	30	7.5	86	30	30	5.8	287	20	30					10.1	152	30	30					10.1	275	30	30
44	8.5	62.5	30	30					8.5	74.2	30	30					11.5	39.1	30	30					12.3	13.3	30	30
45	6	647.3	30	30	a				6.3	48.3	30	30	a												8.4	44.9	30	30
46	5.4	520	30	30	a				5.4	33.6	30	30	a				8.3	24.1	30	30	a				8.3	59	30	30	a
47	8.7	107	30	30	5	174	30	30	8.7	74.6	30	30	8.3	46.1	30	30	4.9		30	30	a				4.9	a	30	30	a
48	7.4	a	25	30	a				7.4	12.8	20	30	a				7	40.8	25	30	a				7	70.3	25	30	a
49	6.3	107	20	30	a				6.3	24.9	20	30	a				6.8	a	20	30	a				6.8	44.6	20	30	a
50	6.2	26.3	20	30	6	35.1	30	30	6.2	17.4	20	30	6	a	30	30	5.4	a	20	30	a				5.4	a	20	30	a
51	7.3	37.3	25	30	7.2	28.5	30	30	7.3	59.9	25	30	a				7.1	17.5	25	30	a				6.3	39.5	25	30	a
52	5.2	87.7	20	30	7.3	98	30	30	5.2	108	20	30	7.3	49.7	30	30	6	32.9	20	30	a				6	27.8	20	30	a
53	7.8	34.9	15	30	7.3	76.7	30	30
54	8.1	388.6	20	30	8.4	519.4	a30	30	7.2	70.1	20	30	7.1	96.5	30	30	8.4	26.9	25	30	a				6.4	16.8	25	30	a
55					a				7	50.8	25	30	a								a				7.9	111	30	30	a
56					a				8.3	56.9	25	30	a								a				6.4	44.4	25	30	a
57	7.3	66.8	15	30	6.5	108	a30	30	7.3	49.2	25	30	6.5	163	30	30					a				5.2	819	15	30	a
58	5.2	504	15	30	5.5	577	30	30	5.2	200	17	30	5.5	155	a0		6.6	20.6	25	30	7.7				6.6	7	25	30	7.7
59	6	161	25	30	5.3	243	30	30	6	130	25	30					6.2	54.4	25	30	a				6.2	51.5	25	30	a
60	7.4	41.6	26	30	5.7				7.1	101.6	26	30	7.1				6	15	29	30	5.4				5.6	63.1	29	30	5.6
61					a				12.2	25.4	20	30	5.7	96.1	30		10.6	47.9	20	30	6.3	153.8	a30		7.1	99.3	10	30	a
62	6.3	61.7	15	30	a				5.9	64.8	20	30	a				5	33	20	30	a				5	95.4	20	30	a
63	6.2	159.9	9	30	5.8	464.2	30		6.7	26	20	30	6.1	23.5	30		10.4	12.1	26	30	a				9.5	23.7	20	30	a
64	5.3				a				6.7	22.9	20	30	a				5.9	8.7	20	30	a				6	53.1	20	30	a
65	7.9		15	30	5.7		a		7.4	11.3	30		5.7		a		6.4	25.6	25	30	5.9		a		6.3		25		6.2		a
66	10.1	7.3	30	30					11.1	68.3	30	30													10.2	99.9	30	30
67					6.6	59.3	30		10.9	101.2	30	30	7.5	89.8	30										8.8	134.7	30	30	6.5	115.9	30
68	10.8	29	20	30	10.6	a			8.7	48.4	25	30					7.2	81.7	25	30	7.8	a			7.2	96.2	20	30	6.4	a
69	6.1	13.1	25	30	7.1	a			6.3	239.5	25	30	6.3	a			8.1	88.5	25	30	7.7	a			7.5	85	25	30	8	a
70	6.3	39.4	25	30	6.6	a			6.5	17.6	25	30	6.2	a			8.4	a	20	30	7.5	a			7.7	24.3	20	30	7.5	a
71	7.7	a	21	30	7.7	a			8	46.3	21	30					5.6	a	20	30					6.4	25.7	20	30	5.7	a
72	6.5	14.2	20	30	5.8	a			6.5	42.7	20	30	6.2	a
73	7.1	a	20	30					6.1	a	20	30													6.3	a	20	30
74	5.4	a	15	30	5.8	a			5.4	25.7	25	30	5.8	a			7	14.8	20	30	6.4	a			7	14.8	20	30	6.4	a
75	6.4	a	15	30	5.9	a			7.1	a	25	30	7	a			8	a	20	30	7.8	a			7.9	a	20	30	7.7	a
76	7.1	324.5	15	30	6.8	167.9	30	30	7.4	34.7	20	30	7.2	9.9	30	30	10.5	363.3	30	30					7.3	49.2	20	30	6.7	42.8	30	30
77	5.2	182.1	25	30	6.6	258.9	30	30	7.1	13.6	25	30	6.8	A			8.5	52.6	25	30	8.3	A			8.3	32.3	25	30	8.4	36.6
78									8.7	28.3	21	30													10.7	104.3	30	30
79	5.6	53.2	15	30	6.4	A194.5			5.6	122.9	25	30	7.5	A21.3			6.4	62.5	25	30	6.5	A			7.3	101.8	25	30	6.3	70.2
80	6.5	237.6	30		8	442.3			6.8	88.6	20	30	8.6	52.1	a		11	37	30						11.1	66.6	30
81	7.2	32.2	20	30	8	107.3			6.9	20.1	25	30	7.8	a			6.6	42.6	25	30	6.2	19.9			7.2	70.7	20	30	6.1	63.5
82	6.1	57.8	16	30	a				6.1	41.8	16	30	a				6.6	33.2	16	30	a				6.5	19.9	16	30	a
83	4.8	63.5	15	30	6.6	a			5.1	314.4	25	30	5	a											8.2	32.8	20	30	8.3	a
84	5.5	43.6	15	30	5.4	63	a		5.6	14.6	25	30	5.3	15.3	a		7.4	a	15	30	7.4	a			7	26.7	25	30	6.8	a
85	10.3	14.1	25	30	9.4	28.7											9.3	28.4	20	30	8.5	30.1			7.2	66.9	20	30	7.2	a
86	6.8	19.9	25	30	7.5	74.4			11.1	46.4	30						6.5	a			6.5	a			9	33.5	16	30	6.2	a
87									7.7	16.5	20	30	7.8	a											7.2	13.8	25	30	7.2	a
88	6.2	86.5	15	30	6.3	795.8			6.9	47.5	15	30	6.4	59			6.5	32.9	15	30	7	25.8			5.9	91.3	15	30	5.8	a
89	6.7	286.8	20	30	6.1	1934			6.8	128.3	20	30	6.4	a			7.8	51.8	25	30	6.8	a			7.6	116.9	25	30	6.6	a
90	8.7	376	30						8.7	327	30						9.2	223	30						9.2	892	30
91	8.2	30.3	15	30	a				6.6	57.9	21	30	a												7.1	64.7	26	30	a
92	9.6	58.1	20	30	9.4	26.9			9.5	51.5	25	30	a				7.7	20.1	25	30	a				7.5	40.5	25	30	a
93	8.2	19.4	20	30	a				7.7	28	26	30	a				10.7	26	26	30	a				11	31.4	26	30	a

## Sheet: Only artifact after decomp. 
Number
	30 mA								30 mA								30 mA								30 mA
	Before decompression				After decompression				Before decompression				After decompression				Before decompression				After decompression				Before decompression				After decompression
	Latency	Amplitude	Intensity range		Latency	Amplitude	Intensity range		Latency	Amplitude	Intensity range		Latency	Amplitude	Intensity range		Latency	Amplitude	Intensity range		Latency	Amplitude	Intensity range		Latency	Amplitude	Intensity range		Latency	Amplitude	Intensity range
22	6	647.3	30	30	a				6.3	48.3	30	30	a												8.4	44.9	30	30
23	5.4	520	30	30	a				5.4	33.6	30	30	a				8.3	24.1	30	30	a				8.3	59	30	30	a
24	7.4	a	25	30	a				7.4	12.8	20	30	a				7	40.8	25	30	a				7	70.3	25	30	a
25	6.3	107	20	30	a				6.3	24.9	20	30	a				6.8	a	20	30	a				6.8	44.6	20	30	a
26					a				7	50.8	25	30	a								a				7.9	111	30	30	a
27					a				8.3	56.9	25	30	a								a				6.4	44.4	25	30	a
29	6.3	61.7	15	30	a				5.9	64.8	20	30	a				5	33	20	30	a				5	95.4	20	30	a
30	5.3				a				6.7	22.9	20	30	a				5.9	8.7	20	30	a				6	53.1	20	30	a
31	7.9		15	30	5.7		a		7.4	11.3	30		5.7		a		6.4	25.6	25	30	5.9		a		6.3		25		6.2		a
33	10.8	29	20	30	10.6	a			8.7	48.4	25	30					7.2	81.7	25	30	7.8	a			7.2	96.2	20	30	6.4	a
34	6.1	13.1	25	30	7.1	a			6.3	239.5	25	30	6.3	a			8.1	88.5	25	30	7.7	a			7.5	85	25	30	8	a
35	6.3	39.4	25	30	6.6	a			6.5	17.6	25	30	6.2	a			8.4	a	20	30	7.5	a			7.7	24.3	20	30	7.5	a
36	7.7	a	21	30	7.7	a			8	46.3	21	30					5.6	a	20	30					6.4	25.7	20	30	5.7	a
37	6.5	14.2	20	30	5.8	a			6.5	42.7	20	30	6.2	a
39	5.4	a	15	30	5.8	a			5.4	25.7	25	30	5.8	a			7	14.8	20	30	6.4	a			7	14.8	20	30	6.4	a
40	6.4	a	15	30	5.9	a			7.1	a	25	30	7	a			8	a	20	30	7.8	a			7.9	a	20	30	7.7	a
43	4.8	63.5	15	30	6.6	a			5.1	314.4	25	30	5	a											8.2	32.8	20	30	8.3	a
44									7.7	16.5	20	30	7.8	a											7.2	13.8	25	30	7.2	a
46	8.2	30.3	15	30	a				6.6	57.9	21	30	a												7.1	64.7	26	30	a
47	8.2	19.4	20	30	a				7.7	28	26	30	a				10.7	26	26	30	a				11	31.4	26	30	a
